# Supplementary material for: Graphene-Based Composites for Thermoelectric Applications at Room Temperature
Source: Materials (Basel). 2023 Nov 21;16(23):7262. doi: 10.3390/ma16237262 (PMC10706976; doi:10.3390/ma16237262)
Supplement: Supplementary file 1 [file materials-16-07262-s001.zip]

Archive with 1 entries (1 files):
- materials-2703917-supplementary.pdf
